# Supplementary material for: The Physiological and Molecular Mechanisms of Exogenous Melatonin Promote the Seed Germination of Maize (Zea mays L.) under Salt Stress
Source: Plants (Basel). 2024 Aug 2;13(15):2142. doi: 10.3390/plants13152142 (PMC11313997; doi:10.3390/plants13152142)
Supplement: Supplementary file 1 [file plants-13-02142-s001.zip]

Archive with 1 entries (1 files):
- plants-3081347-supplementary.pdf
